# Supplementary material for: A new crane fly species of the genus Libnotes Westwood, 1876 (Diptera, Limoniidae) from Jilin, China
Source: Biodivers Data J. 2022 Oct 17;10:e87316. doi: 10.3897/BDJ.10.e87316 (PMC9836582; doi:10.3897/BDJ.10.e87316)
Supplement: XML Treatment for Libnotes (Libnotes) changbaishana [file BDJ.10.e87316-treatment1.xml]

<!DOCTYPE tp:taxon-treatment
  PUBLIC "-//TaxonX//DTD Taxonomic Treatment Publishing DTD v0 20100105//EN" "tax-treatment-NSO.dtd">
<tp:taxon-treatment xmlns:tp="http://www.plazi.org/taxpub"><tp:treatment-meta><mixed-citation publication-type="journal"><person-group><name><surname>Xu</surname><given-names>Yuanyuan</given-names></name><name><surname>Yao</surname><given-names>Yilin</given-names></name><name><surname>Zhang</surname><given-names>Peifu</given-names></name><name><surname>Zheng</surname><given-names>Runze</given-names></name><name><surname>Zhang</surname><given-names>Xiao</given-names></name></person-group><article-title>A new crane fly species of the genus <italic><tp:taxon-name><tp:taxon-name-part taxon-name-part-type="genus" reg="Libnotes">Libnotes</tp:taxon-name-part></tp:taxon-name></italic> Westwood, 1876 (<tp:taxon-name><tp:taxon-name-part taxon-name-part-type="order">Diptera</tp:taxon-name-part></tp:taxon-name>, <tp:taxon-name><tp:taxon-name-part taxon-name-part-type="family">Limoniidae</tp:taxon-name-part></tp:taxon-name>) from Jilin, China</article-title><source>Biodivers Data J</source><day>17</day><month>10</month><year>2022</year><volume>10</volume><pub-id pub-id-type="doi">10.3897/BDJ.10.e87316</pub-id></mixed-citation></tp:treatment-meta><tp:nomenclature><tp:taxon-name><object-id xmlns:xlink="http://www.w3.org/1999/xlink" content-type="arpha" xlink:type="simple">04F330F2-CC78-5BAD-B7CD-AE09B9E29AD7</object-id><tp:taxon-name-part taxon-name-part-type="genus">Libnotes</tp:taxon-name-part> (<tp:taxon-name-part taxon-name-part-type="subgenus">Libnotes</tp:taxon-name-part>) <tp:taxon-name-part taxon-name-part-type="species">changbaishana</tp:taxon-name-part><object-id xmlns:xlink="http://www.w3.org/1999/xlink" content-type="zoobank" xlink:type="simple" object-id-type="ZooBank">1E60C684-E3E8-4D73-823A-CDA8C4A3FCFE</object-id></tp:taxon-name><tp:taxon-authority>Xu and Zhang</tp:taxon-authority><tp:taxon-status xmlns:xlink="http://www.w3.org/1999/xlink" xlink:type="simple">sp. n.</tp:taxon-status></tp:nomenclature><tp:treatment-sec sec-type="materials"><title>Materials</title><list list-type="alpha-lower" list-content="occurrences"><list-item><p><bold>Type status:</bold> <named-content xmlns:xlink="http://www.w3.org/1999/xlink" content-type="dwc:typeStatus" xlink:type="simple">Holotype</named-content>. <bold>Occurrence:</bold> recordedBy: <named-content xmlns:xlink="http://www.w3.org/1999/xlink" content-type="dwc:recordedBy" xlink:type="simple">Zehui Kang (collector)</named-content>; individualCount: <named-content xmlns:xlink="http://www.w3.org/1999/xlink" content-type="dwc:individualCount" xlink:type="simple">1</named-content>; sex: <named-content xmlns:xlink="http://www.w3.org/1999/xlink" content-type="dwc:sex" xlink:type="simple">male</named-content>; lifeStage: <named-content xmlns:xlink="http://www.w3.org/1999/xlink" content-type="dwc:lifeStage" xlink:type="simple">adult</named-content>; occurrenceID: <named-content xmlns:xlink="http://www.w3.org/1999/xlink" content-type="dwc:occurrenceID" xlink:type="simple">70F5CFFF-C990-5D3B-90BC-15CD65795F92</named-content>; <bold>Taxon:</bold> class: <named-content xmlns:xlink="http://www.w3.org/1999/xlink" content-type="dwc:class" xlink:type="simple">Insect</named-content>; order: <named-content xmlns:xlink="http://www.w3.org/1999/xlink" content-type="dwc:order" xlink:type="simple"><tp:taxon-name><tp:taxon-name-part taxon-name-part-type="order">Diptera</tp:taxon-name-part></tp:taxon-name></named-content>; family: <named-content xmlns:xlink="http://www.w3.org/1999/xlink" content-type="dwc:family" xlink:type="simple"><tp:taxon-name><tp:taxon-name-part taxon-name-part-type="family">Limoniidae</tp:taxon-name-part></tp:taxon-name></named-content>; genus: <named-content xmlns:xlink="http://www.w3.org/1999/xlink" content-type="dwc:genus" xlink:type="simple"><tp:taxon-name><tp:taxon-name-part taxon-name-part-type="genus">Libnotes</tp:taxon-name-part></tp:taxon-name></named-content>; subgenus: <named-content xmlns:xlink="http://www.w3.org/1999/xlink" content-type="dwc:subgenus" xlink:type="simple"><tp:taxon-name><tp:taxon-name-part taxon-name-part-type="subgenus">Libnotes</tp:taxon-name-part></tp:taxon-name></named-content>; <bold>Location:</bold> country: <named-content xmlns:xlink="http://www.w3.org/1999/xlink" content-type="dwc:country" xlink:type="simple">China</named-content>; stateProvince: <named-content xmlns:xlink="http://www.w3.org/1999/xlink" content-type="dwc:stateProvince" xlink:type="simple">Jilin</named-content>; county: <named-content xmlns:xlink="http://www.w3.org/1999/xlink" content-type="dwc:county" xlink:type="simple">Antu</named-content>; locality: <named-content xmlns:xlink="http://www.w3.org/1999/xlink" content-type="dwc:locality" xlink:type="simple">Mount Changbaishan, Erdaobaihe</named-content>; <bold>Event:</bold> year: <named-content xmlns:xlink="http://www.w3.org/1999/xlink" content-type="dwc:year" xlink:type="simple">2014</named-content>; month: <named-content xmlns:xlink="http://www.w3.org/1999/xlink" content-type="dwc:month" xlink:type="simple">September</named-content>; day: <named-content xmlns:xlink="http://www.w3.org/1999/xlink" content-type="dwc:day" xlink:type="simple">11</named-content>; <bold>Record Level:</bold> institutionCode: <named-content xmlns:xlink="http://www.w3.org/1999/xlink" content-type="dwc:institutionCode" xlink:type="simple">CAU</named-content>; basisOfRecord: <named-content xmlns:xlink="http://www.w3.org/1999/xlink" content-type="dwc:basisOfRecord" xlink:type="simple">PreservedSpecimen</named-content></p></list-item><list-item><p><bold>Type status:</bold> <named-content xmlns:xlink="http://www.w3.org/1999/xlink" content-type="dwc:typeStatus" xlink:type="simple">Paratype</named-content>. <bold>Occurrence:</bold> recordedBy: <named-content xmlns:xlink="http://www.w3.org/1999/xlink" content-type="dwc:recordedBy" xlink:type="simple">Zehui Kang (collector)</named-content>; individualCount: <named-content xmlns:xlink="http://www.w3.org/1999/xlink" content-type="dwc:individualCount" xlink:type="simple">1</named-content>; sex: <named-content xmlns:xlink="http://www.w3.org/1999/xlink" content-type="dwc:sex" xlink:type="simple">female</named-content>; lifeStage: <named-content xmlns:xlink="http://www.w3.org/1999/xlink" content-type="dwc:lifeStage" xlink:type="simple">adult</named-content>; occurrenceID: <named-content xmlns:xlink="http://www.w3.org/1999/xlink" content-type="dwc:occurrenceID" xlink:type="simple">9C58B9F7-6BC8-5F26-8EDD-046DFA95DC90</named-content>; <bold>Taxon:</bold> class: <named-content xmlns:xlink="http://www.w3.org/1999/xlink" content-type="dwc:class" xlink:type="simple">Insect</named-content>; order: <named-content xmlns:xlink="http://www.w3.org/1999/xlink" content-type="dwc:order" xlink:type="simple"><tp:taxon-name><tp:taxon-name-part taxon-name-part-type="order">Diptera</tp:taxon-name-part></tp:taxon-name></named-content>; family: <named-content xmlns:xlink="http://www.w3.org/1999/xlink" content-type="dwc:family" xlink:type="simple"><tp:taxon-name><tp:taxon-name-part taxon-name-part-type="family">Limoniidae</tp:taxon-name-part></tp:taxon-name></named-content>; genus: <named-content xmlns:xlink="http://www.w3.org/1999/xlink" content-type="dwc:genus" xlink:type="simple"><tp:taxon-name><tp:taxon-name-part taxon-name-part-type="genus">Libnotes</tp:taxon-name-part></tp:taxon-name></named-content>; subgenus: <named-content xmlns:xlink="http://www.w3.org/1999/xlink" content-type="dwc:subgenus" xlink:type="simple"><tp:taxon-name><tp:taxon-name-part taxon-name-part-type="subgenus">Libnotes</tp:taxon-name-part></tp:taxon-name></named-content>; <bold>Location:</bold> country: <named-content xmlns:xlink="http://www.w3.org/1999/xlink" content-type="dwc:country" xlink:type="simple">China</named-content>; stateProvince: <named-content xmlns:xlink="http://www.w3.org/1999/xlink" content-type="dwc:stateProvince" xlink:type="simple">Jilin</named-content>; county: <named-content xmlns:xlink="http://www.w3.org/1999/xlink" content-type="dwc:county" xlink:type="simple">Antu</named-content>; locality: <named-content xmlns:xlink="http://www.w3.org/1999/xlink" content-type="dwc:locality" xlink:type="simple">Mount Changbaishan, Erdaobaihe</named-content>; <bold>Event:</bold> year: <named-content xmlns:xlink="http://www.w3.org/1999/xlink" content-type="dwc:year" xlink:type="simple">2014</named-content>; month: <named-content xmlns:xlink="http://www.w3.org/1999/xlink" content-type="dwc:month" xlink:type="simple">September</named-content>; day: <named-content xmlns:xlink="http://www.w3.org/1999/xlink" content-type="dwc:day" xlink:type="simple">11</named-content>; <bold>Record Level:</bold> institutionCode: <named-content xmlns:xlink="http://www.w3.org/1999/xlink" content-type="dwc:institutionCode" xlink:type="simple">QAU</named-content>; basisOfRecord: <named-content xmlns:xlink="http://www.w3.org/1999/xlink" content-type="dwc:basisOfRecord" xlink:type="simple">PreservedSpecimen</named-content></p></list-item></list></tp:treatment-sec><tp:treatment-sec sec-type="Description"><title>Description</title><p><bold>Diagnosis.</bold> Antenna with scape dark brown, pedicel brown, first flagellomere brown and remaining flagellomeres brownish-yellow. Prescutum and presutural scutum uniformly dark brown. Pleuron variegated. Femora and tibiae yellow with tips brownish-black. Sc long, ending beyond fork of Rs; m-m 1.5 times as long as basal section of M<sub>3</sub>; m-cu about equal in length beyond fork of M and at about 1/7 of cell dm. Abdominal tergites with a dark brown longitudinal stripe at middle. Inner gonostylus slightly longer than outer gonostylus.</p><p><bold>Male</bold> (Figs. 1A–D and 2). Body length 13.0 mm, antenna length 2.4 mm, wing length 17.0 mm, halter length 3.0 mm.</p><p>Head (Fig. <xref ref-type="fig" rid="F7898642">1</xref>B). Dark brown. Setae on head dark brown. Antenna with scape dark brown; pedicel brown; first flagellomere brown, remaining flagellomeres brownish-yellow. Scape long cylindrical, 4 times as long as wide; pedicel oval, widened distally; flagellomeres subcylindrical, apically tapering and elongated. Rostrum brownish-yellow with basal half dark brown; palpus dark brown. Setae on rostrum and palpus dark brown.</p><p>Thorax (Fig. <xref ref-type="fig" rid="F7898642">1</xref>C). Pronotum dark brown. Prescutum and presutural scutum uniformly dark brown. Postsutural scutum dark brown, paler medially and laterally. Scutellum dark brown, slightly paler medially. Mediotergite dark brown. Pleuron (Fig. <xref ref-type="fig" rid="F7898642">1</xref>A) variegated, middles of anepisternum and katepisternum dark brown, middles of metanepisternum and metakatepisternum brown. Coxae and trochanters brownish-yellow; femora and tibiae yellow with tips brownish-black; tarsi brownish-yellow, tip of each tarsus dark brown. Setae on legs brown. Wing (Fig. <xref ref-type="fig" rid="F7898642">1</xref>D) tinged with brownish-yellow, except yellow costal field; small, but distinct brown spots surround R<sub>2</sub> and tip of R<sub>1</sub> and distinct brown patterns surround sc-r, tip of Sc, fork of Rs, base of R<sub>2+3+4</sub>, r-m, base of dm cell, m-m, base of M<sub>3</sub>, m-cu, tip of CuA, distal half of A<sub>1</sub> and sub-base of wing (just posterior to crossvein h). Veins at costal field yellow, remaining veins brown, but dark brown in darkened areas and at branching points. Venation: Sc long, ending beyond fork of Rs, sc-r close to tip of Sc; Rs slightly curved; m-m 1.5 times as long as basal section of M<sub>3</sub>; m-cu about equal in length beyond fork of M and at about 1/7 of cell dm. Halter pale brownish-yellow with knob brown.</p><p>Abdomen. Tergite 1 dark brown; tergites 2–7 yellow, tergites 8–9 dark brown; tergites 1–8 with dark brown lateral borders and a dark brown longitudinal stripe at middle. Sternite 1 pale brown; sternites 2–6 yellow; sternite 7 brown; sternites 8–9 dark brown. Setae on abdomen white.</p><p>Hypopygium (Fig. <xref ref-type="fig" rid="F7898663">2</xref>). Yellow. Tergite 9 (Fig. <xref ref-type="fig" rid="F7898663">2</xref>A and C) nearly oval-shaped, transverse plate. Lateral margins darkened, narrowing, posterior margin provided with setae, with small me­dian emargination. Gonocoxite (Fig. <xref ref-type="fig" rid="F7898663">2</xref>A, B, D and E) stubby, with elongated, setose ventromesal lobe. Outer gonostylus (Fig. <xref ref-type="fig" rid="F7898663">2</xref>A and D) narrow, sclerotised, distally curved with acute tip. Inner gonostylus (Fig. <xref ref-type="fig" rid="F7898663">2</xref>A, B, D and E) slightly longer than outer gonostylus, nearly oval. Rostral prolongation arched, dilated at base, becoming narrow towards obtuse apex, basally bearing tubercle that is armed with two spines. Another nearly oval lobe starts near base of gonostylus, apically bearing six setae, that are at right angles to the lobe. Paramere elongated, wide at base, triangular distally, apex narrow. Aedeagus long, slightly narrowed at middle (Fig. <xref ref-type="fig" rid="F7898663">2</xref>A, B and F).</p><p><bold>Female</bold>. Body length 16.0 mm, wing length 18.5 mm. Similar to male. Ovipositor with tergite 10 brownish-yellow, distal margin darker brown (Fig. <xref ref-type="fig" rid="F7898642">1</xref>E). Cercus brown, nearly straight, distal part slightly raised, tip acute, with dorsal pre-apical bump. Sternite 8 with basal third brown, rest of sclerite pale brownish-yellow. Hypogynial valve brownish-yellow with base dark brown.</p></tp:treatment-sec><tp:treatment-sec sec-type="Etymology"><title>Etymology</title><p>The specific name <italic><tp:taxon-name><tp:taxon-name-part taxon-name-part-type="genus" reg="Libnotes"/><tp:taxon-name-part taxon-name-part-type="species" reg="changbaishana">changbaishana</tp:taxon-name-part></tp:taxon-name></italic> (adjective, feminine) referring to the type locality, Mount Changbaishan.</p></tp:treatment-sec><tp:treatment-sec sec-type="Distribution"><title>Distribution</title><p>Known only from the type locality (Jilin, China).</p></tp:treatment-sec><tp:treatment-sec sec-type="Taxon discussion"><title>Taxon discussion</title><p>This species is somewhat similar to <tp:taxon-name><tp:taxon-name-part taxon-name-part-type="genus" reg="Libnotes">L.</tp:taxon-name-part> (<tp:taxon-name-part taxon-name-part-type="subgenus" reg="Libnotes">L.</tp:taxon-name-part>) <tp:taxon-name-part taxon-name-part-type="species" reg="nohirai">nohirai</tp:taxon-name-part></tp:taxon-name> Alexander, 1918 from Russia, North Korea, South Korea and Japan in having similar wing venation and colourations of pleuron and leg, but it can be distinguished from the latter by the antenna with brownish-yellow flagellomeres, the uniformly dark brown prescutum and presutural scutum, the dark band just posterior to crossvein h and the inner gonostylus of the male genitalia being longer than outer gonostylus. In <tp:taxon-name><tp:taxon-name-part taxon-name-part-type="genus" reg="Libnotes">L.</tp:taxon-name-part> (<tp:taxon-name-part taxon-name-part-type="subgenus" reg="Libnotes">L.</tp:taxon-name-part>) <tp:taxon-name-part taxon-name-part-type="species" reg="nohirai">nohirai</tp:taxon-name-part></tp:taxon-name>, the flagellomeres of the antenna are light yellow, the prescutum and presutural scutum are light brownish-yellow with four brown longitudinal stripes, there is no dark band just posterior to crossvein h and the inner gonostylus of the male genitalia is shorter than the outer gonostylus (<xref ref-type="bibr" rid="B7900969">Alexander 1918</xref>, <xref ref-type="bibr" rid="B7901061">Savchenko 1983</xref>). This species is also somewhat similar to <tp:taxon-name><tp:taxon-name-part taxon-name-part-type="genus" reg="Libnotes">L.</tp:taxon-name-part> (<tp:taxon-name-part taxon-name-part-type="subgenus" reg="Libnotes">L.</tp:taxon-name-part>) <tp:taxon-name-part taxon-name-part-type="species" reg="basistrigata">basistrigata</tp:taxon-name-part></tp:taxon-name> from North Korea, South Korea and China in having similar wing pattern and colouration of leg, but it can be easily distinguished from the latter by the uniformly dark brown prescutum and presutural scutum, the variegated pleuron, the wing with the m-m 1.5 times as long as the basal section of M<sub>3</sub>, the inner gonostylus being longer than the outer gonostylus and sternite 8 of female being pale brownish-yellow with brown basal 1/3. In <tp:taxon-name><tp:taxon-name-part taxon-name-part-type="genus" reg="Libnotes">L.</tp:taxon-name-part> (<tp:taxon-name-part taxon-name-part-type="subgenus" reg="Libnotes">L.</tp:taxon-name-part>) <tp:taxon-name-part taxon-name-part-type="species" reg="basistrigata">basistrigata</tp:taxon-name-part></tp:taxon-name>, the prescutum and presutural scutum are uniformly pale yellow, the pleuron is uniformly pale yellow, the m-m of wing is twice as long as the basal section of M<sub>3</sub>, the inner gonostylus is shorter than outer gonostylus (<xref ref-type="bibr" rid="B7900978">Alexander 1934</xref>) and sternite 8 of the female being uniformly brownish-yellow (<xref ref-type="bibr" rid="B8157359">Podenas et al. 2015</xref>).</p><p>This species are closely related to <tp:taxon-name><tp:taxon-name-part taxon-name-part-type="genus" reg="Libnotes">L.</tp:taxon-name-part>(<tp:taxon-name-part taxon-name-part-type="subgenus" reg="Libnotes">L.</tp:taxon-name-part>) <tp:taxon-name-part taxon-name-part-type="species" reg="longistigma">longistigma</tp:taxon-name-part></tp:taxon-name> Alexander, 1921 in the key to the Chinese <italic><tp:taxon-name><tp:taxon-name-part taxon-name-part-type="genus" reg="Libnotes">Libnotes</tp:taxon-name-part></tp:taxon-name></italic> (s. str.) species in <xref ref-type="bibr" rid="B8157314">Men (2015)</xref>, but it can be distinguished from the latter by the wing with the m-m as long as the basal section of M<sub>3</sub> and the inner gonostylus of the male genitalia being longer than outer gonostylus. In <tp:taxon-name><tp:taxon-name-part taxon-name-part-type="genus" reg="Libnotes">L.</tp:taxon-name-part> (<tp:taxon-name-part taxon-name-part-type="subgenus" reg="Libnotes">L.</tp:taxon-name-part>) <tp:taxon-name-part taxon-name-part-type="species" reg="longistigma">longistigma</tp:taxon-name-part></tp:taxon-name>, the m-m of wing is twice as long as the basal section of M<sub>3</sub> and the inner gonostylus of the male genitalia is shorter than the outer gonostylus (<xref ref-type="bibr" rid="B8157408">Savchenko and Krivolutskaya 1976</xref>, <xref ref-type="bibr" rid="B8157359">Podenas et al. 2015</xref>).</p></tp:treatment-sec><tp:treatment-sec><!--Section generated to contain objects referenced in tp:taxon-treatment.--><fig id="F7898642" position="float" orientation="portrait"><object-id xmlns:xlink="http://www.w3.org/1999/xlink" content-type="arpha" xlink:type="simple">612E959B-B98D-54CF-8697-96C75A2637B2</object-id><object-id xmlns:xlink="http://www.w3.org/1999/xlink" content-type="doi" xlink:type="simple">10.3897/BDJ.10.e87316.figure1</object-id><label>Figure 1.</label><caption><p><tp:taxon-name><tp:taxon-name-part taxon-name-part-type="genus" reg="Libnotes">Libnotes</tp:taxon-name-part> (<tp:taxon-name-part taxon-name-part-type="subgenus" reg="Libnotes">Libnotes</tp:taxon-name-part>) <tp:taxon-name-part taxon-name-part-type="species" reg="changbaishana">changbaishana</tp:taxon-name-part></tp:taxon-name> sp. nov. <bold>A</bold> habitus of male, lateral view; <bold>B</bold> head, lateral view; <bold>C</bold> thorax, dorsal view; <bold>D</bold> wing; <bold>E</bold> female ovipositor, lateral view.</p></caption><graphic xmlns:xlink="http://www.w3.org/1999/xlink" xlink:href="bdj-10-e87316-g001.jpg" position="float" id="oo_753921.jpg" orientation="portrait" xlink:type="simple"><uri content-type="original_file" xlink:type="simple">https://binary.pensoft.net/fig/753921</uri></graphic></fig><fig id="F7898663" position="float" orientation="portrait"><object-id xmlns:xlink="http://www.w3.org/1999/xlink" content-type="arpha" xlink:type="simple">C308227A-138A-5204-A800-AC435736E9ED</object-id><object-id xmlns:xlink="http://www.w3.org/1999/xlink" content-type="doi" xlink:type="simple">10.3897/BDJ.10.e87316.figure2</object-id><label>Figure 2.</label><caption><p><tp:taxon-name><tp:taxon-name-part taxon-name-part-type="genus" reg="Libnotes">Libnotes</tp:taxon-name-part> (<tp:taxon-name-part taxon-name-part-type="subgenus" reg="Libnotes">Libnotes</tp:taxon-name-part>) <tp:taxon-name-part taxon-name-part-type="species" reg="changbaishana">changbaishana</tp:taxon-name-part></tp:taxon-name> sp. nov. <bold>A</bold> male hypopygium, dorsal view; <bold>B</bold> male hypopygium, ventral view; <bold>C</bold> tergite 9, dorsal view; <bold>D</bold> gonocoxite, outer gonostylus and inner gonostylus, dorsal view; <bold>E</bold> gonocoxite and inner gonostylus, ventral view; <bold>F</bold> aedeagus and parameres, ventral view.</p></caption><graphic xmlns:xlink="http://www.w3.org/1999/xlink" xlink:href="bdj-10-e87316-g002.jpg" position="float" id="oo_755421.jpg" orientation="portrait" xlink:type="simple"><uri content-type="original_file" xlink:type="simple">https://binary.pensoft.net/fig/755421</uri></graphic></fig></tp:treatment-sec><ref-list><ref id="B7900969"><element-citation xmlns:xlink="http://www.w3.org/1999/xlink" publication-type="article" xlink:type="simple"><person-group person-group-type="author"><name name-style="western"><surname>Alexander</surname><given-names>Charles P</given-names></name></person-group><year>1918</year><article-title>Records of Japanese crane-flies (<tp:taxon-name><tp:taxon-name-part taxon-name-part-type="order">Diptera</tp:taxon-name-part></tp:taxon-name>)</article-title><source>Annals of the Entomological Society of America</source><volume>11</volume><fpage>443</fpage><lpage>449</lpage><pub-id pub-id-type="doi">10.1093/aesa/11.4.443</pub-id></element-citation></ref><ref id="B7901061"><element-citation xmlns:xlink="http://www.w3.org/1999/xlink" publication-type="book" xlink:type="simple"><person-group person-group-type="author"><name name-style="western"><surname>Savchenko</surname><given-names>E N</given-names></name></person-group><year>1983</year><source><tp:taxon-name><tp:taxon-name-part taxon-name-part-type="family">Limoniidae</tp:taxon-name-part></tp:taxon-name> of South Primorye. Akademiy Nauk Ukrainskoy SSR, I.I</source><publisher-name>Schmalhausen Institute of Zoology of Academy of Sciences of Ukraine, Naukova Dumka, Kiev</publisher-name><size units="page">155</size></element-citation></ref><ref id="B7900978"><element-citation xmlns:xlink="http://www.w3.org/1999/xlink" publication-type="article" xlink:type="simple"><person-group person-group-type="author"><name name-style="western"><surname>Alexander</surname><given-names>Charles P</given-names></name></person-group><year>1934</year><article-title>New or little-known <tp:taxon-name><tp:taxon-name-part taxon-name-part-type="family">Tipulidae</tp:taxon-name-part></tp:taxon-name> from eastern Asia (<tp:taxon-name><tp:taxon-name-part taxon-name-part-type="order">Diptera</tp:taxon-name-part></tp:taxon-name>). XXI</article-title><source>Philippine Journal of Science</source><volume>55</volume><fpage>19</fpage><lpage>60</lpage></element-citation></ref><ref id="B8157359"><element-citation xmlns:xlink="http://www.w3.org/1999/xlink" publication-type="article" xlink:type="simple"><person-group person-group-type="author"><name name-style="western"><surname>Podenas</surname><given-names>S.</given-names></name><name name-style="western"><surname>Byun</surname><given-names>H. W.</given-names></name><name name-style="western"><surname>Kim</surname><given-names>S. K.</given-names></name></person-group><year>2015</year><article-title><tp:taxon-name><tp:taxon-name-part taxon-name-part-type="subfamily">Limoniinae</tp:taxon-name-part></tp:taxon-name> crane flies (<tp:taxon-name><tp:taxon-name-part taxon-name-part-type="order">Diptera</tp:taxon-name-part></tp:taxon-name>: <tp:taxon-name><tp:taxon-name-part taxon-name-part-type="family">Limoniidae</tp:taxon-name-part></tp:taxon-name>) new to Korea</article-title><source>Journal of Species Research</source><volume>4</volume><fpage>61</fpage><lpage>96</lpage><pub-id pub-id-type="doi">10.12651/JSR.2015.4.2.061</pub-id></element-citation></ref><ref id="B8157314"><element-citation xmlns:xlink="http://www.w3.org/1999/xlink" publication-type="article" xlink:type="simple"><person-group person-group-type="author"><name name-style="western"><surname>Men</surname><given-names>Q.</given-names></name></person-group><year>2015</year><article-title>Two new species of the genus <tp:taxon-name><tp:taxon-name-part taxon-name-part-type="genus" reg="Libnotes">Libnotes</tp:taxon-name-part></tp:taxon-name> Westwood (<tp:taxon-name><tp:taxon-name-part taxon-name-part-type="order">Diptera</tp:taxon-name-part></tp:taxon-name>: <tp:taxon-name><tp:taxon-name-part taxon-name-part-type="family">Limoniidae</tp:taxon-name-part></tp:taxon-name>) from China, with a key to Chinese species</article-title><source>Zoological Systematics</source><volume>40</volume><fpage>79</fpage><lpage>85</lpage></element-citation></ref><ref id="B8157408"><element-citation xmlns:xlink="http://www.w3.org/1999/xlink" publication-type="book" xlink:type="simple"><person-group person-group-type="author"><name name-style="western"><surname>Savchenko</surname><given-names>E. N.</given-names></name><name name-style="western"><surname>Krivolutskaya</surname><given-names>G. O.</given-names></name></person-group><year>1976</year><source><tp:taxon-name><tp:taxon-name-part taxon-name-part-type="family">Limoniidae</tp:taxon-name-part></tp:taxon-name> of the south Kuril Islands and south Sakhalin</source><publisher-name>Akad. Nauk. Ukr. SSR, Kiev</publisher-name><size units="page">160</size></element-citation></ref></ref-list></tp:taxon-treatment>
